# Supplementary material for: Bisimidazolium Salt Glycosyltransferase Inhibitors Suppress Hepatocellular Carcinoma Progression In Vitro and In Vivo
Source: Pharmaceuticals (Basel). 2022 Jun 5;15(6):716. doi: 10.3390/ph15060716 (PMC9229238; doi:10.3390/ph15060716)
Supplement: Supplementary file 1 [file pharmaceuticals-15-00716-s001.zip]

Archive with 1 entries (1 files):
- pharmaceuticals-1700912-supplementary.pdf
